# Supplementary material for: Identification of Adjustment Variables in Indirect Comparisons: A Rapid Review of CAR-T Therapies for Diffuse Large B-Cell Lymphoma
Source: Cancers (Basel). 2025 Apr 15;17(8):1335. doi: 10.3390/cancers17081335 (PMC12025827; doi:10.3390/cancers17081335)
Supplement: Supplementary file 1 [file cancers-17-01335-s001.zip]

Archive with 1 entries (1 files):
- cancers-3525208-supplementary.pdf
